# Supplementary material for: Gestational Diabetes Mellitus Subtypes Derived by Clustering Analysis Show Heterogeneity in Glucometabolic Parameters Already at Early Pregnancy
Source: Nutrients. 2025 Oct 16;17(20):3252. doi: 10.3390/nu17203252 (PMC12566870; doi:10.3390/nu17203252)
Supplement: Supplementary file 1 [file nutrients-17-03252-s001.zip]

Archive with 1 entries (1 files):
- nutrients-3876724-supplementary.pdf
